# Supplementary material for: AMPK Signaling Axis-Mediated Regulation of Lipid Metabolism: Ameliorative Effects of Sodium Octanoate on Intestinal Dysfunction in Hu Sheep
Source: Biomolecules. 2025 May 12;15(5):707. doi: 10.3390/biom15050707 (PMC12108909; doi:10.3390/biom15050707)
Supplement: Supplementary file 1 [file biomolecules-15-00707-s001.zip]

Archive with 1 entries (1 files):
- biomolecules-3608844-supplementary.pdf
